# Supplementary material for: Relative Cation-Anion Diffusion in Alkyltriethylammonium-Based Ionic Liquids
Source: Int J Mol Sci. 2022 May 26;23(11):5994. doi: 10.3390/ijms23115994 (PMC9181216; doi:10.3390/ijms23115994)
Supplement: Supplementary file 1 [file ijms-23-05994-s001.zip]

Archive with 1 entries (1 files):
- ijms-1701884-supplementary.pdf
